# Supplementary material for: Transcriptome Analysis of Soursop (Annona muricata L.) Fruit under Postharvest Storage Identifies Genes Families Involved in Ripening
Source: Plants (Basel). 2022 Jul 7;11(14):1798. doi: 10.3390/plants11141798 (PMC9325311; doi:10.3390/plants11141798)
Supplement: Supplementary file 1 [file plants-11-01798-s001.zip]

Archive with 1 entries (1 files):
- plants-1792975-supplementary Table S1.pdf
